# Supplementary material for: Natal origin and migration pathways of Mekong catfish (Pangasius krempfi) using strontium isotopes and trace element concentrations in environmental water and otoliths
Source: PLoS One. 2021 Jun 10;16(6):e0252769. doi: 10.1371/journal.pone.0252769 (PMC8191956; doi:10.1371/journal.pone.0252769)
Supplement: S2 Table — Sampling locations, salinity and trace element concentrations measured by AETE-ISO OREME and IES. (XLSX) [file pone.0252769.s005.xlsx]

## Sheet: Element concentrations
Sample Name	Salinity	Li [ppb]		Mn [ppb]		Zn [ppb]		Sr [ppb]		Ba [ppb]		Pb [ppb]		Mg [ppb]		P [ppb]	Rb [ppb]	Sn [ppb]	Si [ppb]	Ca [ppb]	Na [ppb]	K [ppb]	B [ppb]	Al [ppb]	Cu [ppb]	U [ppb]
		AETE-ISO OREME	IES	AETE-ISO OREME	IES	AETE-ISO OREME	IES	AETE-ISO OREME	IES	AETE-ISO OREME	IES	AETE-ISO OREME	IES	AETE-ISO OREME	IES	AETE-ISO OREME	AETE-ISO OREME	AETE-ISO OREME	IES	IES	IES	IES	IES	IES	IES	IES
M01	0	2.91166	2.45576	2.50624	2.02989	0.742069		149.085	123.038	33.1946	27.0616	0.3004	-	6093.15	4924.64	19.2385	2.27407	0.167159	6106.37	23190.9	4276.73	1420.02	12.5828	13.9389	1.00613	0.494959
M02	0	1.97604	1.72525	7.11031	7.84116	19.6817	2.32803	99.7139	83.0524	28.9289	23.3738	0.238994	-	4269.73	3573.19	-	2.17648	0.677049	4943.28	16700.6	5690.13	1246.35	10.2663	14.9602	0.676295	0.262667
M03	0	1.48201	1.31191	0.941301	0.372082	7.55237		82.8667	64.0347	29.7747	22.1233	0.258284	-	4427.18	3598.11	-	2.17687	0.652549	4225.15	15645	4205.57	1224.21	8.30578	16.2713	0.858439	0.213731
M04	0	0.871702	0.722778	1.88241	3.24327	3.52709	0.0601184	50.606	43.2537	20.5651	16.2034	0.147125	-	2559.13	2255.8	-	1.45622	4.04636	3086.29	10078.3	3079.61	1164.5	6.74745	15.8299	1.19254
M05	0	3.3914	3.39583	2.48385	2.41859	0.463034	0.336889	178.75	151.964	34.6544	31.0798	0.00646977	-	7112.62	7146.12	2.82573	3.41581	0.0436985	4289.1	23524.4	5699.66	1699.47	17.5537	6.21848	0.453893	0.18968
M06	0	2.95452	3.00044	0.831825	0.853288	0.534917	0.78578	157.946	89.0314	24.2972	29.3752	0.0068379	-	6794.92	6778.02	23.4854	3.26493	0.453815	4733.44	22295.2	5434.18	1702.06	15.2608	5.31976	0.400736	0.569813
M07	0.115	2.56215	2.17905	36.6864	2.22241	2.44451	0.720173	161.735	114	37.8326	33.7029	0.011099	-	-	5749.71	-	4.57372	0.485078	4939.81	19949.8	5801.23	1993.27	21.1773	3.15171	0.207113	0.272114
M08	0.965	5.56478	8.42592	0.371604		3.25576	8.96367	335.751	331	22.0023	24.3478	0.0220402	-	-	43252.8	-	6.39521	0.0195749	4683.33	34646.9	269755	14662.6	178.206	4.2671	-	-
M09	5.86	23.9876	36.8084	0.979054		8.79533		1398.54	1431	27.8726	-	0.0476129	-	-	225929	-	21.3513	0.0214468	-	90171.1	1.58707e+06	68283.6	967.197	13.7964	-	-
M10	10.7	37.6444	61.4985	2.02101		4.02045		2030	2288	27.6384	-	0.102368	-	-	356853	-	30.1574	0.0296722	-	129616	2.53471e+06	109834	1646.5	33.0444	-	-
M11	16.595	51.9918	109.238	1.37224		14.4556		2464.69	4196	10.2968	-	0.966026	-	-	694336	-	35.4442	0.0696315	-	225606	4.94114e+06	206765	2968.58	48.9588	-	-
M12	21.285	158.588	136.403	5.34633		16.8748		8369.77	5132	51.5482	-	0.41469	-	-	870908	-	120.305	0.163271	-	279785	5.58629e+06	259874	3622.15	18.7473	-	-
M13	26.655	120.124	162.492	3.04885		73.958		6432.31	6266	14.384	-	0.462734	-	-	1.05853e+06	-	91.7049	0.0694285	-	334270	7.30101e+06	314195	4483.39	99.9647	-	-
M14	29.995	116.284	193.315	3.85751		19.4755		6738.53	7340	9.59868	-	0.598578	-	-	1.18243e+06	-	97.4605	1.02407	-	390173	8.99546e+06	368198	5173.95	87.9702	-	-
HL	0.12	1.70753	1.74397	5.71664		2.47481	0.708015	149.13	94	36.4016	29.4128	0.0122947	-	-	4587.08	-	3.6772	0.0194043	3730.87	17096.5	6007.02	1734.39	19.7298	2.11059	0.107558	0.133939
CC	0.12	2.39457	2.8219	1.74021	0.556543	2.8762	1.87377	156.709	142	33.1484	35.3314	0.00966163	-	-	7654.37	-	3.72941	0.0183315	5552.49	25042	9633.74	2695.36	25.2027	3.71045	0.433534	0.288943
TS	0	0.194078	0.701076	5.69767	5.63724	4.05734	25.8019	46.7331	43.161	21.3585	21.073	0.0127508	0.0608088	1765.49	1938.26	25.7725	2.49167	0.00427354	7433.2	6771.94	2859.08	1298.6	8.93465	3.31518	1.00508
MUN	0	0.374392	0.548279	10.1326	8.24879	10.1226	6.578	32.604	26.0296	36.5955	30.9354	0.419159	0.147631	1211.83	999.176	11.9559	3.50626	0.49103	2468.35	4286.12	5536.56	1685.24	5.4728	73.5572	1.04236	0.0274096
SK	0	0.223229	0.490961	1.91015	1.79988	1.58431	0.159716	34.789	33.1996	8.46948	11.8993	0.0443421	-	1806.09	1922.26	0.892136	7.50028	0.0845021	6753	3578.4	2205.78	1807.1	3.03686	1.04844	0.223505
