# Supplementary material for: Natal origin and migration pathways of Mekong catfish (Pangasius krempfi) using strontium isotopes and trace element concentrations in environmental water and otoliths
Source: PLoS One. 2021 Jun 10;16(6):e0252769. doi: 10.1371/journal.pone.0252769 (PMC8191956; doi:10.1371/journal.pone.0252769)
Supplement: S3 Table — Distance from the core to the analyses points and 87Sr/86Sr values in all otoliths of Pangasius krempfi. (XLSX) [file pone.0252769.s006.xlsx]

## Sheet: Sheet1
	Otolith Sr isotope
Distance from the core	BD01	BD02	BD03	BD04	BD05	BD06	BD07	BD08	BD09	BD10	BD11	BD12	BD13	BD14	BD15	BD16	BD17	BD18	MT01	MT02	MT03	MT04	MT05	MT06	MT07	DA01	DA02
0	0.711187	0.710565	0.710936	0.711064	0.710268	0.710612	0.711047	0.711183	0.711204	0.71058	0.711515	0.710615	0.711127	0.711047	0.710588	0.710478	0.710758	0.710294	0.709959	0.711018	0.712338	0.710573	0.710958	0.710711	0.710426	0.710783	0.710843
5.30303	0.711001	0.710683	0.710912	0.711022	0.710151	0.710505	0.710991	0.710703	0.710764	0.710472	0.710837	0.710635	0.710775	0.71071	0.710773	0.710746	0.710825	0.710571	0.710271	0.710894	0.711573	0.710711	0.710508	0.710448	0.710346	0.710491	0.710902
10.6061	0.710616	0.710568	0.710682	0.710924	0.710078	0.710333	0.710952	0.710536	0.710607	0.710381	0.710523	0.710492	0.710656	0.710833	0.710746	0.710767	0.71082	0.710285	0.710475	0.711141	0.711186	0.710622	0.710398	0.710502	0.710335	0.710239	0.710936
15.9091	0.710468	0.710453	0.710605	0.710758	0.709964	0.710297	0.710792	0.710487	0.710368	0.710281	0.710672	0.710269	0.710799	0.710645	0.710682	0.710718	0.710776	0.71033	0.710831	0.711016	0.711154	0.710583	0.710588	0.710622	0.710309	0.710243	0.710738
21.2121	0.710498	0.710304	0.710669	0.71044	0.709972	0.71021	0.710935	0.7106	0.710357	0.710166	0.710693	0.710167	0.711134	0.710764	0.710492	0.710759	0.710693	0.71012	0.710629	0.711087	0.711178	0.710501	0.710691	0.710466	0.710365	0.710356	0.710766
26.5152	0.710313	0.710373	0.71083	0.710457	0.71	0.710151	0.710808	0.710415	0.710139	0.710018	0.710718	0.710154	0.711163	0.710472	0.710464	0.710894	0.710659	0.710268	0.71055	0.710916	0.711192	0.710728	0.710454	0.71032	0.710543	0.710444	0.710593
31.8182	0.710452	0.710637	0.710834	0.710429	0.709976	0.710388	0.710826	0.710514	0.710316	0.709861	0.710831	0.709936	0.710926	0.710583	0.710367	0.710751	0.710475	0.710304	0.710468	0.710796	0.71122	0.710834	0.710334	0.710435	0.710802	0.710272	0.710575
37.1212	0.710599	0.710555	0.710922	0.710438	0.709809	0.710395	0.710931	0.710341	0.710341	0.709692	0.710808	0.709922	0.71068	0.710521	0.710538	0.710864	0.710658	0.710275	0.710463	0.710401	0.711331	0.710934	0.710118	0.710604	0.710945	0.710058	0.710503
42.4242	0.710645	0.710368	0.710784	0.710213	0.709835	0.710433	0.710574	0.710393	0.710531	0.709633	0.71075	0.709758	0.710536	0.710667	0.710674	0.710551	0.710394	0.710279	0.710439	0.710084	0.711129	0.710588	0.710084	0.71064	0.71081	0.709811	0.710276
47.7273	0.710489	0.710272	0.710781	0.709977	0.709838	0.710021	0.710422	0.710427	0.710505	0.709522	0.710759	0.709926	0.710522	0.710644	0.710682	0.710708	0.710354	0.710438	0.71028	0.709959	0.710844	0.710344	0.709914	0.710568	0.710743	0.709665	0.710173
53.0303	0.710217	0.710361	0.710329	0.709897	0.709784	0.709992	0.710099	0.710465	0.710671	0.709598	0.710452	0.709766	0.710802	0.710725	0.710828	0.710466	0.71009	0.710589	0.710164	0.709933	0.710592	0.710179	0.709721	0.710403	0.710693	0.709459	0.709986
58.3333	0.710164	0.710421	0.710279	0.709807	0.709479	0.709892	0.710256	0.710511	0.710633	0.70952	0.710518	0.709673	0.71086	0.710545	0.710786	0.71073	0.710132	0.710525	0.710234	0.709829	0.710639	0.710498	0.709631	0.710287	0.7107	0.709406	0.709875
63.6364	0.709977	0.710195	0.710092	0.709811	0.709291	0.709821	0.710448	0.710387	0.710679	0.70958	0.710327	0.709426	0.711013	0.710478	0.710804	0.710525	0.710311	0.710149	0.710018	0.709719	0.71061	0.710436	0.709551	0.710177	0.71045	0.709396	0.709543
68.9394	0.709831	0.71024	0.710068	0.709604	0.70928	0.709631	0.710586	0.710266	0.710754	0.709446	0.710637	0.709408	0.710767	0.710245	0.710592	0.710378	0.710254	0.709856	0.710022	0.709532	0.710557	0.710394	0.709611	0.709997	0.71032	0.709416	0.709386
74.2424	0.709813	0.710504	0.709919	0.709541	0.7094	0.709623	0.710726	0.710355	0.710804	0.709444	0.710524	0.709371	0.710847	0.710222	0.710435	0.710051	0.710108	0.709656	0.709865	0.709516	0.710371	0.710261	0.709554	0.70978	0.710208	0.709343	0.709435
79.5455	0.709763	0.710441	0.709798	0.709413	0.709477	0.709528	0.71058	0.710428	0.710729	0.709416	0.710482	0.709429	0.710639	0.710083	0.710443	0.709973	0.70977	0.709526	0.709904	0.70938	0.710303	0.710192	0.709388	0.709575	0.710128	0.709233	0.709406
84.8485	0.709688	0.710526	0.709812	0.709495	0.709481	0.70952	0.710655	0.710493	0.710426	0.709484	0.710598	0.709443	0.710439	0.710105	0.710374	0.709887	0.709657	0.709454	0.709964	0.70943	0.710226	0.71014	0.709264	0.709544	0.709795	0.709278	0.709303
90.1515	0.709609	0.71041	0.709779	0.709385	0.709365	0.709378	0.710613	0.710311	0.710237	0.709462	0.7106	0.709493	0.710203	0.710077	0.710301	0.709861	0.709527	0.709392	0.709817	0.709396	0.710189	0.709967	0.709128	0.709534	0.709556	0.709414	0.709273
95.4545	0.709443	0.710459	0.709806	0.709346	0.709249	0.709367	0.710582	0.710111	0.709926	0.709465	0.710662	0.709504	0.710097	0.710062	0.709922	0.709734	0.709355	0.709384	0.709867	0.709376	0.70999	0.709934	0.709134	0.709492	0.709491	0.709465	0.709364
100.758	0.709503	0.710324	0.709659	0.709275	0.709258	0.709363	0.710164	0.709895	0.709802	0.709408	0.710491	0.709482	0.709971	0.709857	0.709689	0.709663	0.709153	0.709413	0.70971	0.709326	0.709918	0.709882	0.709204	0.70947	0.709431	0.709445	0.709481
106.061	0.70944	0.710125	0.709621	0.709171	0.709183	0.709395	0.709932	0.709686	0.709564	0.70941	0.710337	0.709372	0.709833	0.709832	0.709607	0.709763	0.709205	0.709412	0.709763	0.709273	0.709842	0.709778	0.709451	0.709473	0.709477	0.709353	0.709428
111.364	0.709529	0.709926	0.709519	0.709113	0.709189	0.709356	0.709848	0.709588	0.709425	0.709398	0.710199	0.709259	0.709654	0.709653	0.709586	0.709773	0.709333	0.709424	0.709479	0.709353	0.709836	0.709717	0.709511	0.709481	0.709284	0.709346	0.709329
116.667	0.709466	0.709645	0.709536	0.709144	0.709106	0.709273	0.709814	0.709544	0.709379	0.709362	0.709949	0.709276	0.709535	0.709678	0.70952	0.709743	0.709399	0.709308	0.709354	0.709323	0.70963	0.709617	0.709558	0.709415	0.709366	0.70931	0.709292
121.97	0.70945	0.709477	0.709399	0.709255	0.709237	0.70921	0.709595	0.709567	0.709432	0.709351	0.709762	0.709337	0.709473	0.709487	0.709419	0.709522	0.709482	0.709304	0.709241	0.709363	0.709654	0.709621	0.709358	0.709325	0.709258	0.70935	0.709235
127.273	0.709444	0.70947	0.709228	0.70933	0.709382	0.709166	0.709463	0.70954	0.709479	0.709281	0.709592	0.709323	0.709463	0.709478	0.709358	0.709447	0.709289	0.709271	0.709325	0.709279	0.709762	0.709591	0.709191	0.709334	0.709273	0.709249	0.709265
132.576	0.709513	0.709587	0.709223	0.709137	0.709481	0.70917	0.709446	0.709522	0.709488	0.709266	0.709474	0.70931	0.709467	0.70943	0.709476	0.709393	0.709306	0.709297	0.709341	0.709364	0.709737	0.70946	0.709121	0.709335	0.709173	0.709243	0.709198
137.879	0.709425	0.709503	0.709298	0.709009	0.709323	0.709184	0.709491	0.709347	0.709417	0.709153	0.70946	0.709185	0.70929	0.709407	0.709512	0.709486	0.70921	0.709282	0.709368	0.709243	0.709533	0.709465	0.709194	0.709304	0.70912	0.709146	0.709239
143.182	0.709401	0.709584	0.709394	0.709023	0.70915	0.709165	0.709507	0.709292	0.709448	0.709163	0.70931	0.709252	0.709244	0.709376	0.709518	0.709571	0.709323	0.709186	0.709379	0.709317	0.709445	0.709342	0.709311	0.70926	0.709216	0.709157	0.709296
148.485	0.709273	0.709417	0.709343	0.709205	0.709104	0.709129	0.709375	0.709322	0.709372	0.709222	0.709245	0.709236	0.709186	0.709327	0.709315	0.709551	0.709216	0.709147	0.709353	0.709222	0.709569	0.709406	0.709261	0.709217	0.709183	0.709212	0.709327
153.788	0.709364	0.709519	0.709406	0.709277	0.709154	0.709112	0.709325	0.709364	0.709351	0.709254	0.709286	0.709228	0.709276	0.709301	0.709214	0.709439	0.709185	0.709196	0.709415	0.709233	0.709696	0.709201	0.709244	0.70928	0.709207	0.709185	0.709392
159.091	0.709315	0.709316	0.709408	0.709213	0.709207	0.709109	0.709225	0.709278	0.709279	0.709212	0.709346	0.709181	0.709221	0.709212	0.709164	0.709451	0.709174	0.709265	0.709396	0.709183	0.709579	0.709248	0.709268	0.709285	0.709242	0.709275	0.709358
164.394	0.70938	0.709376	0.709396	0.70919	0.709201	0.709178	0.70923	0.709223	0.709257	0.709152	0.709299	0.709138	0.709217	0.709155	0.709257	0.709479	0.709296	0.709163	0.7093	0.709243	0.709447	0.709237	0.709338	0.709342	0.709276	0.70921	0.709352
169.697	0.709348	0.709307	0.709284	0.709199	0.709198	0.709211	0.709297	0.709315	0.709304	0.709243	0.709217	0.709231	0.709287	0.709064	0.709272	0.709459	0.709284	0.709134	0.709193	0.709339	0.709322	0.709354	0.709304	0.709321	0.709313	0.709305	0.709275
175	0.709355	0.709423	0.709256	0.709186	0.709181	0.709322	0.709254	0.709346	0.70934	0.709237	0.709199	0.709307	0.709452	0.709117	0.709312	0.709415	0.709339	0.70914	0.709147	0.709339	0.709356	0.709404	0.709161	0.709275	0.709214	0.709232	0.709236
180.303	0.709289	0.709366	0.709265	0.709252	0.709112	0.709316	0.709314	0.709365	0.709435	0.709209	0.709313	0.709347	0.709327	0.709237	0.709225	0.709387	0.70931	0.709347	0.709276	0.709305	0.709208	0.709362	0.709158	0.709372	0.709164	0.70927	0.709255
185.606	0.709278	0.709367	0.709218	0.709263	0.709109	0.709251	0.709242	0.709248	0.709307	0.70908	0.709264	0.709335	0.709285	0.70928	0.709137	0.709392	0.709322	0.70931	0.709202	0.709258	0.709258	0.709294	0.709251	0.70936	0.709038	0.709158	0.709145
190.909	0.709202	0.709365	0.709253	0.709366	0.709095	0.70911	0.70923	0.709281	0.70929	0.709113	0.709214	0.709117	0.709224	0.709334	0.709235	0.709409	0.709156	0.709241	0.709233	0.709316	0.709256	0.709199	0.709261	0.709256	0.709054	0.709124	0.709099
196.212	0.709136	0.70937	0.709241	0.70927	0.709149	0.709067	0.709161	0.709215	0.709213	0.709096	0.709084	0.709114	0.709329	0.709327	0.709316	0.709269	0.709028	0.709142	0.709223	0.709244	0.70949	0.709206	0.709238	0.709199	0.709063	0.709116	0.70917
201.515	0.709117	0.709512	0.709277	0.709275	0.709089	0.709066	0.709229	0.709254	0.70932	0.709183	0.709132	0.709104	0.709304	0.709383	0.709366	0.709152	0.709053	0.709121	0.709205	0.709231	0.709474	0.709201	0.709154	0.709178	0.709076	0.709331	0.709272
206.818	0.709186	0.709426	0.709171	0.709209	0.709123	0.709208	0.709377	0.709256	0.709159	0.709145	0.709156	0.709348	0.709194	0.709294	0.709249	0.709	0.709221	0.709142	0.709239	0.709116	0.709496	0.709201	0.709448	0.709338	0.709025	0.709366	0.709278
212.121	0.709288	0.709562	0.709202	0.709199	0.709037	0.709205	0.709469	0.709277	0.709119	0.709085	0.709225	0.70929	0.709299	0.709252	0.709277	0.709109	0.709323	0.709153	0.70917	0.709239	0.709347	0.709189	0.709488	0.709268	0.709065	0.709337	0.709161
217.424	0.709346	0.7093	0.709244	0.709163	0.70914	0.709256	0.709483	0.709407	0.70907	0.709094	0.709187	0.709306	0.709403	0.709227	0.709275	0.709183	0.709308	0.709143	0.709243	0.709218	0.709287	0.709224	0.709528	0.70933	0.7092	0.709242	0.709107
222.727	0.709341	0.709315	0.70937	0.709158	0.709226	0.709155	0.709415	0.709462	0.709238	0.709151	0.709149	0.709156	0.709474	0.709294	0.709273	0.709206	0.709196	0.709175	0.709252	0.709231	0.70916	0.709248	0.709318	0.709288	0.709351	0.709313	0.709118
228.03	0.709231	0.709137	0.709278	0.709145	0.709317	0.709159	0.70934	0.709447	0.709277	0.709265	0.709157	0.709196	0.70936	0.709281	0.70921	0.709148	0.709213	0.709141	0.709167	0.70907	0.709338	0.709188	0.709134	0.709296	0.709324	0.709354	0.709107
233.333	0.709211	0.709252	0.70926	0.709143	0.70934	0.709101	0.709322	0.709324	0.709309	0.709244	0.709212	0.709162	0.709339	0.709355	0.709144	0.709128	0.709175	0.70917	0.709156	0.709111	0.709323	0.709169	0.709138	0.709248	0.709303	0.709232	0.709256
238.636	0.709157	0.709277	0.709201	0.709074	0.709307	0.709113	0.709249	0.709231	0.709263	0.709246	0.70928	0.709233	0.709414	0.709373	0.709144	0.70913	0.709272	0.709148	0.709177	0.709034	0.70943	0.709233	0.709154	0.709206	0.709209	0.709161	0.709235
243.939	0.709282	0.709417	0.709188	0.709046	0.709394	0.709164	0.709196	0.709171	0.709218	0.709253	0.709237	0.709252	0.709478	0.709388	0.709137	0.709192	0.709279	0.709193	0.709266	0.70914	0.709272	0.709272	0.709238	0.709249	0.70927	0.709078	0.709198
249.242	0.709255	0.709349	0.709086	0.709089	0.709355	0.709194	0.709001	0.709108	0.709288	0.7092	0.709298	0.709269	0.709391	0.709304	0.709206	0.709165	0.709309	0.709274	0.709196	0.709006	0.709293	0.709322	0.709164	0.709217	0.709171	0.709225	0.709033
254.545	0.709403	0.709354	0.709033	0.709217	0.709208	0.709177	0.709066	0.708983	0.709302	0.709191	0.709271	0.709303	0.709354	0.709213	0.709124	0.709211	0.709236	0.70933	0.709237	0.709074	0.70926	0.709281	0.709108	0.709205	0.709118	0.709331	0.70899
259.848	0.709375	0.709222	0.709054	0.709283	0.709193	0.709168	0.709144	0.708989	0.7093	0.709149	0.709265	0.709363	0.709368	0.709253	0.709077	0.709214	0.709276	0.709293	0.709309	0.709024	0.709265	0.709293	0.709104	0.70914	0.709108	0.70942	0.708984
265.152	0.709409	0.70914	0.709277	0.709139	0.709177	0.709176	0.709304	0.709015	0.709265	0.709275	0.709174	0.709398	0.709345	0.709258	0.709057	0.709245	0.709326	0.709218	0.70932	0.709101	0.709243	0.709248	0.709131	0.709113	0.709049	0.70931	0.709148
270.455	0.709284	0.709142	0.709377	0.709078	0.709252	0.709171	0.709317	0.709097	0.709269	0.709212	0.709108	0.709378	0.709253	0.709324	0.709148	0.70919	0.709205	0.70908	0.709148	0.709111	0.709231	0.709241	0.709104	0.709148	0.709136	0.709258	0.709298
275.758	0.709185	0.708999	0.70947	0.709094	0.70919	0.709218	0.709337	0.709107	0.709308	0.709231	0.709081	0.709287	0.709232	0.709209	0.709238	0.709079	0.709149	0.709101	0.709069	0.709284	0.70918	0.709229	0.709158	0.709083	0.709092	0.709133	0.70943
281.061	0.709257	0.709031	0.70939	0.709144	0.709224	0.70924	0.709257	0.709092	0.709256	0.709198	0.709083	0.709214	0.709259	0.70919	0.709273	0.70911	0.709082	0.709116	0.709094	0.709365	0.709092	0.709154	0.709221	0.709086	0.70919	0.709011	0.709305
286.364	0.709355	0.70907	0.709343	0.70914	0.7092	0.709282	0.709202	0.70914	0.709237	0.70926	0.709071	0.709121	0.70927	0.709137	0.709336	0.709093	0.708966	0.709206	0.709104	0.709443	0.708978	0.709102	0.709351	0.709133	0.709196	0.70895	0.709277
291.667	0.709363	0.709232	0.709272	0.709189	0.709189	0.709192	0.7092	0.709176	0.709267	0.709282	0.709151	0.709028	0.70929	0.709052	0.709243	0.709103	0.70886	0.709168	0.709046	0.709264	0.709063	0.70921	0.709374	0.70928	0.709215	0.708971	0.709321
296.97	0.709145	0.709409	0.709199	0.709184	0.709138	0.709266	0.709293	0.709178	0.709147	0.709268	0.709134	0.709104	0.709349	0.709021	0.70918	0.709081	0.708897	0.709176	0.709074	0.709195	0.709063	0.709319	0.709361	0.709377	0.709251	0.709191	0.709373
302.273	0.708952	0.709376	0.70933	0.709277	0.709274	0.709207	0.709194	0.709199	0.70914	0.709266	0.709141	0.70911	0.709348	0.709057	0.70908	0.709155	0.708991	0.709055	0.709079	0.709129	0.709041	0.709348	0.709328	0.709353	0.70922	0.709181	0.709363
307.576	0.709085	0.709487	0.709348	0.70923	0.709344	0.709159	0.709135	0.709212	0.709102	0.709243	0.709131	0.70913	0.709368	0.709195	0.709107	0.709177	0.708955	0.708871	0.70917	0.709164	0.708977	0.70928	0.709181	0.709389	0.709211	0.709235	0.709296
312.879	0.709217	0.709608	0.709377	0.70928	0.709433	0.709071	0.709162	0.709241	0.709115	0.709173	0.70911	0.709066	0.709206	0.709213	0.709191	0.709156	0.708996	0.708892	0.709124	0.709189	0.709109	0.709264	0.709051	0.709362	0.709184	0.709155	0.709194
318.182	0.709351	0.709562	0.709274	0.709223	0.709257	0.709139	0.709145	0.709203	0.709124	0.709193	0.709111	0.709138	0.709161	0.709126	0.709247	0.709197	0.7091	0.708882	0.709257	0.709188	0.709235	0.709204	0.709008	0.709432	0.709157	0.70913	0.709281
323.485	0.709214	0.709421	0.709231	0.70916	0.709127	0.70923	0.70928	0.7092	0.709078	0.709218	0.709149	0.709254	0.709124	0.709123	0.709288	0.709257	0.709255	0.709042	0.709281	0.709175	0.709272	0.709229	0.709154	0.709337	0.709127	0.709105	0.709198
328.788	0.7091	0.709078	0.709141	0.709215	0.709068	0.709197	0.709249	0.709248	0.709129	0.709267	0.709175	0.70923	0.709282	0.709083	0.709254	0.709256	0.709153	0.708841	0.70929	0.709177	0.709239	0.709279	0.709158	0.709452	0.709168	0.709089	0.709427
334.091	0.709059	0.709134	0.709059	0.709276	0.709184	0.709189	0.709287	0.709241	0.709043	0.709307	0.709261	0.709152	0.709355	0.709203	0.709192	0.709251	0.70909	0.709027	0.709294	0.70927	0.709162	0.709337	0.709188	0.70935	0.709176	0.709142	0.709366
339.394	0.70905	0.709221	0.709159	0.709359	0.709227	0.709286	0.709148	0.709166	0.709071	0.709223	0.709255	0.709045	0.709299	0.709169	0.709158	0.709226	0.709053	0.709013	0.709266	0.709276	0.709143	0.709328	0.709194	0.709324	0.709198	0.709257	0.709472
344.697	0.709172	0.709281	0.709199	0.709289	0.709185	0.709286	0.709096	0.709106	0.709112	0.709133	0.709284	0.70915	0.709234	0.709313	0.709128	0.709252	0.708928	0.709195	0.70923	0.709235	0.709124	0.709208	0.709214	0.709291	0.709147	0.70927	0.709275
350	0.709197	0.709232	0.709291	0.709306	0.709094	0.709262	0.709125	0.709154	0.709209	0.709136	0.709184	0.709251	0.709073	0.709267	0.709182	0.709219	0.709139	0.709248	0.709093	0.709199	0.709213	0.709166	0.709214	0.709314	0.709169	0.709304	0.709162
355.303	0.709237	0.709119	0.709233	0.709247	0.709074	0.709186	0.709149	0.7092	0.709181	0.70922	0.709051	0.709219	0.709098	0.709242	0.709267	0.709203	0.709055	0.709079	0.709068	0.709253	0.709249	0.709146	0.709108	0.70942	0.709199	0.709206	0.709056
360.606	0.709225	0.709222	0.709277	0.709243	0.709117	0.709212	0.709111	0.709185	0.709253	0.709319	0.708964	0.709157	0.709122	0.709242	0.70931	0.709128	0.709179	0.709177	0.709176	0.709351	0.709281	0.70918	0.709214	0.709348	0.70928	0.709221	0.70907
365.909	0.70907	0.709256	0.709247	0.709191	0.709188	0.709259	0.709206	0.709064	0.709152	0.709225	0.709069	0.709149	0.709324	0.709296	0.709297	0.709037	0.709131	0.709205	0.709233	0.709407	0.709241	0.709169	0.709254	0.709391	0.709278	0.709224	0.709156
371.212	0.709061	0.709288	0.709227	0.709202	0.709231	0.709222	0.709215	0.709098	0.709218	0.709177	0.709173	0.709173	0.709316	0.709349	0.70922	0.709019	0.709098	0.709454	0.709291	0.709413	0.709206	0.709157	0.709278	0.709327	0.709293	0.709174	0.709215
376.515	0.709107	0.709169	0.709167	0.709274	0.709212	0.709218	0.70929	0.709097	0.709192	0.70915	0.709266	0.709197	0.709273	0.70929	0.709191	0.70917	0.709071	0.709347	0.709207	0.709377	0.709178	0.709147	0.709218	0.709445	0.709255	0.709168	0.709194
381.818	0.709172	0.709196	0.709171	0.709202	0.709113	0.709226	0.709256	0.70921	0.709229	0.709166	0.709118	0.709154	0.70927	0.709212	0.709122	0.709292	0.709069	0.709294	0.709178	0.709304	0.709168	0.709165	0.709218	0.709481	0.709222	0.70911	0.709206
387.121	0.709164	0.709166	0.709177	0.709187	0.70909	0.709211	0.709296	0.709192	0.709175	0.709216	0.70907	0.709188	0.70925	0.709163	0.709084	0.70925	0.709326	0.709444	0.709085	0.709301	0.709176	0.709126	0.709321	0.709582	0.709193	0.709111	0.709197
392.424	0.709034	0.70921	0.709236	0.709109	0.709054	0.709221	0.709294	0.709304	0.709133	0.709157	0.709084	0.709129	0.709269	0.709121	0.709078	0.709228	0.709349	0.709583	0.70916	0.709317	0.709193	0.709142	0.709398	0.709496	0.709188	0.709097	0.709234
397.727	0.709109	0.709042	0.709225	0.70911	0.709105	0.709211	0.709275	0.709223	0.709147	0.709147	0.709216	0.709138	0.709178	0.709107	0.709069	0.70918	0.709167	0.70935	0.709143	0.709354	0.70919	0.709109	0.709348	0.709412	0.709186	0.709169	0.709147
403.03	0.709098	0.709089	0.709224	0.709123	0.709198	0.70929	0.709256	0.709239	0.709127	0.709023	0.70934	0.709157	0.709157	0.709208	0.709148	0.709205	0.709047	0.709202	0.709198	0.70929	0.709214	0.709097	0.709288	0.709306	0.709157	0.709216	0.709144
408.333	0.709193	0.709121	0.709185	0.709117	0.709231	0.709246	0.709348	0.709218	0.709091	0.70913	0.709333	0.709165	0.709115	0.709265	0.709112	0.709134	0.708877	0.709155	0.709251	0.709179	0.709188	0.709197	0.709141	0.709215	0.709152	0.709295	0.709154
413.636	0.709174	0.70931	0.709174	0.709194	0.70925	0.709226	0.709369	0.709249	0.709109	0.709147	0.709278	0.70924	0.709117	0.70933	0.709119	0.709121	0.709029	0.709403	0.709349	0.709114	0.70921	0.709253	0.709078	0.70926	0.709166	0.709231	0.70917
418.939	0.709221	0.709357	0.709093	0.709179	0.709144	0.709113	0.709331	0.709185	0.709101	0.709213	0.709123	0.709271	0.709229	0.709233	0.709067	0.709246	0.709157	0.70948	0.709406	0.709133	0.709239	0.709308	0.709068	0.709341	0.709183	0.709218	0.709168
424.242	0.709189	0.709279	0.709098	0.7093	0.709154	0.709083	0.709299	0.709118	0.709087	0.709123	0.709207	0.709291	0.709251	0.709167	0.709174	0.709226	0.70927	0.709225	0.709351	0.709206	0.709319	0.709261	0.709144	0.709432	0.709163	0.709152	0.709201
429.545	0.709168	0.709047	0.709192	0.709261	0.709103	0.709109	0.709241	0.709172	0.709179	0.709089	0.709198	0.709167	0.709204	0.709113	0.70925	0.709233	0.709339	0.709011	0.709279	0.709193	0.709391	0.709261	0.709121	0.70938	0.709192	0.709148	0.70922
434.848	0.709139	0.709031	0.709311	0.70921	0.709074	0.709132	0.709163	0.709189	0.709174	0.709171	0.709163	0.70909	0.709154	0.709126	0.709326	0.709163	0.709028	0.708951	0.709241	0.709241	0.709387	0.709212	0.709198	0.709292	0.70919	0.70918	0.709216
440.152	0.709189	0.709049	0.709222	0.709166	0.709091	0.709231	0.709091	0.709262	0.709212	0.709229	0.709112	0.709206	0.709124	0.709159	0.709208	0.709231	0.709191	0.709108	0.709283	0.709226	0.709306	0.709154	0.709231	0.709213	0.709249	0.709276	0.709152
445.455	0.709255	0.709169	0.70918	0.709104	0.70911	0.709199	0.709052	0.709227	0.709124	0.709259	0.709189	0.709217	0.709145	0.709268	0.709086	0.709277	0.709175	0.709132	0.709228	0.709251	0.709192	0.709175	0.709261	0.709305	0.709203	0.709237	0.709149
450.758	0.709273	0.709151	0.70913	0.709126	0.709128	0.709122	0.70916	0.709257	0.70918	0.709214	0.70913	0.709239	0.709255	0.7093	0.709109	0.709306	0.709322	0.709135	0.709182	0.70928	0.709151	0.709226	0.709138	0.709388	0.709243	0.709192	0.709174
456.061	0.709156	0.709215	0.709299	0.709	0.709165	0.709044	0.709147	0.709191	0.709212	0.709211	0.709098	0.709109	0.709245	0.709264	0.70914	0.709333	0.709201	0.709235	0.709059	0.709222	0.70908	0.709219	0.709154	0.709443	0.709189	0.709103	0.709185
461.364	0.709114	0.709207	0.70929	0.708946	0.709136	0.709024	0.709118	0.709232	0.709174	0.709182	0.709044	0.709143	0.709317	0.709218	0.709198	0.709234	0.709162	0.709261	0.709118	0.709206	0.709204	0.709191	0.709181	0.709414	0.709228	0.709133	0.709203
466.667	0.709115	0.709113	0.709303	0.70885	0.709148	0.709139	0.709009	0.709188	0.709219	0.709178	0.709142	0.709146	0.709209	0.70917	0.70912	0.709205	0.70917	0.709222	0.70918	0.709109	0.709196	0.709125	0.709284	0.709522	0.709162	0.709136	0.709188
471.97	0.709173	0.709063	0.709293	0.708947	0.709083	0.709201	0.708921	0.709222	0.709183	0.709176	0.709081	0.709111	0.709255	0.709185	0.709127	0.709298	0.709237	0.709091	0.709301	0.709146	0.709275	0.709132	0.709294	0.709636	0.70914	0.709165	0.709139
477.273	0.709113	0.709121	0.70928	0.709034	0.70909	0.709241	0.70897	0.709202	0.709376	0.709207	0.709046	0.709153	0.709181	0.709118	0.709112	0.709468	0.709229	0.709181	0.709401	0.709137	0.70918	0.709131	0.709291	0.709717	0.709117	0.709194	0.709127
482.576	0.709017	0.70909	0.709292	0.709189	0.709126	0.709269	0.709015	0.709269	0.709292	0.709211	0.709032	0.70916	0.709272	0.709147	0.709018	0.709345	0.709274	0.709236	0.709397	0.709115	0.709082	0.709195	0.709208	0.709604	0.709177	0.70916	0.709106
487.879	0.709018	0.70902	0.709213	0.709213	0.709167	0.709248	0.709088	0.70936	0.70938	0.709179	0.709128	0.709149	0.709282	0.709145	0.70906	0.709284	0.70928	0.709425	0.709415	0.709156	0.709086	0.709225	0.709158	0.709491	0.709191	0.709174	0.709267
493.182	0.709024	0.709019	0.709235	0.709262	0.709207	0.709205	0.709098	0.709371	0.709186	0.709156	0.709147	0.709066	0.709268	0.709146	0.709176	0.709148	0.709283	0.709544	0.709364	0.709183	0.709054	0.709196	0.709154	0.709276	0.7092	0.709075	0.709206
498.485	0.709038	0.709118	0.709221	0.709272	0.709161	0.709168	0.709212	0.709279	0.709199	0.709066	0.709173	0.709089	0.709202	0.709226	0.70926	0.709396	0.709189	0.709526	0.709194	0.709161	0.709248	0.709187	0.709174	0.70921	0.709155	0.709046	0.709231
503.788	0.709059	0.709208	0.709271	0.709118	0.709131	0.709202	0.709215	0.709164	0.709092	0.709073	0.709098	0.709069	0.709218	0.70926	0.70916	0.709252	0.709108	0.709268	0.709135	0.709271	0.709214	0.709076	0.709168	0.709213	0.709132	0.709037	0.709215
509.091	0.709108	0.709282	0.709155	0.709157	0.70914	0.709165	0.709226	0.709183	0.709067	0.709093	0.709073	0.709118	0.709323	0.709272	0.709069	0.709373	0.709161	0.709198	0.709147	0.709285	0.70929	0.70916	0.709294	0.709319	0.709103	0.709092	0.709386
514.394	0.709185	0.70925	0.709178	0.709005	0.709152	0.709178	0.709107	0.709303	0.708943	0.709115	0.709037	0.709123	0.709198	0.709223	0.709003	0.709209	0.709343	0.709133	0.709302	0.709352	0.709199	0.709215	0.709254	0.709233	0.709122	0.70918	0.70933
519.697	0.70919	0.709182	0.709227	0.7091	0.709124	0.709232	0.7091	0.709351	0.709007	0.709154	0.709008	0.709187	0.709199	0.709136	0.709098	0.709362	0.709505	0.709275	0.709386	0.709223	0.709259	0.709291	0.709301	0.709223	0.709269	0.709082	0.709249
525	0.709149	0.709109	0.709279	0.708959	0.709111	0.709381	0.709103	0.709412	0.709078	0.709082	0.708986	0.709249	0.709131	0.709195	0.709062	0.709266	0.709412	0.709125	0.709422	0.709175	0.709283	0.709239	0.709178	0.709238	0.709268	0.709079	0.70906
530.303	0.709124	0.709172	0.709284	0.709068	0.709046	0.709344	0.709162	0.709492	0.70931	0.709057	0.709073	0.709256	0.709292	0.709192	0.70925	0.709319	0.709387	0.709164	0.70935	0.709131	0.709218	0.709206	0.709301	0.709421	0.709339	0.70911	0.709148
535.606	0.709099	0.709252	0.709152	0.709046	0.709111	0.709245	0.709212	0.709472	0.709307	0.709016	0.709061	0.709206	0.709138	0.709275	0.709189	0.709209	0.709269	0.708955	0.709161	0.709057	0.709173	0.709215	0.709194	0.709495	0.709158	0.709202	0.709189
540.909	0.709163	0.709196	0.709168	0.709257	0.709062	0.709147	0.709206	0.709443	0.709246	0.709117	0.709195	0.70919	0.709161	0.709222	0.709174	0.709298	0.709268	0.709036	0.709053	0.709045	0.709161	0.709187	0.709121	0.709527	0.709204	0.709309	0.709292
546.212	0.70919	0.709133	0.709042	0.709247	0.709174	0.709092	0.70919	0.709272	0.709192	0.709183	0.709217	0.709151	0.709099	0.709243	0.70914	0.709243	0.709334	0.709124	0.709132	0.709106	0.709306	0.709139	0.709064	0.709362	0.709165	0.709353	0.709226
551.515	0.709281	0.709107	0.709061	0.709256	0.709134	0.709156	0.709178	0.709284	0.708975	0.709234	0.709252	0.70918	0.709226	0.709206	0.709243	0.70927	0.709282	0.709425	0.70918	0.709116	0.709376	0.709155	0.709148	0.709282	0.70931	0.709263	0.709217
556.818	0.709285	0.709124	0.70912	0.709117	0.709123	0.709153	0.709237	0.709234	0.709065	0.709194	0.709283	0.709125	0.709164	0.70922	0.709229	0.709218	0.709208	0.709545	0.709075	0.709188	0.709295	0.709218	0.709221	0.709265	0.709247	0.709237	0.709169
562.121	0.709249	0.709149	0.709185	0.709175	0.709094	0.709198	0.709232	0.709252	0.709	0.709207	0.709338	0.709177	0.709168	0.70921	0.70918	0.709297	0.709018	0.709273	0.709075	0.709172	0.709272	0.709245	0.709211	0.709265	0.70915	0.709221	0.709164
567.424	0.709221	0.709099	0.709174	0.709217	0.709163	0.709134	0.709269	0.70919	0.709126	0.709215	0.709353	0.709271	0.709205	0.709244	0.709196	0.709307	0.70919	0.709085	0.709082	0.709272	0.7092	0.709233	0.709171	0.709302	0.709108	0.709247	0.70913
572.727	0.709159	0.709116	0.709143	0.70927	0.709285	0.709183	0.709224	0.709262	0.709013	0.709255	0.709243	0.709277	0.709245	0.709252	0.709251	0.709117	0.709199	0.709003	0.709242	0.709212	0.709198	0.709254	0.709154	0.709229	0.709128	0.709153	0.709197
578.03	0.709197	0.709235	0.70917	0.709249	0.709303	0.709245	0.709276	0.709409	0.708962	0.709185	0.709209	0.709244	0.709151	0.709186	0.709262	0.709203	0.709379	0.709228	0.709217	0.709253	0.709085	0.709265	0.709104	0.709244	0.709201	0.709167	0.709232
583.333	0.709208	0.709259	0.709216	0.709174	0.709178	0.709332	0.709234	0.709475	0.709043	0.709146	0.709248	0.709155	0.709163	0.709177	0.709161	0.709301	0.709246	0.709225	0.709101	0.709245	0.709102	0.709265	0.709151	0.709188	0.709128	0.709218	0.709227
588.636	0.709249	0.709313	0.709184	0.709111	0.709182	0.709322	0.709247	0.709365	0.709179	0.709106	0.709295	0.709162	0.709176	0.709216	0.709186	0.709421	0.709175	0.709151	0.709096	0.709302	0.709111	0.709194	0.709248	0.709197	0.709154	0.70928	0.709216
593.939	0.709324	0.709083	0.709127	0.70899	0.709194	0.709332	0.709211	0.709233	0.709323	0.70915	0.709146	0.70912	0.709194	0.709219	0.709114	0.709139	0.709035	0.709206	0.709103	0.709226	0.709132	0.709167	0.709211	0.709285	0.709103	0.709251	0.709132
599.242	0.70929	0.70916	0.709095	0.709096	0.709229	0.709221	0.709331	0.709104	0.709337	0.709116	0.709117	0.709147	0.709162	0.709198	0.709141	0.709096	0.709039	0.709312	0.709184	0.709202	0.709138	0.709103	0.709174	0.709145	0.709032	0.709251	0.709133
604.545	0.709337	0.709086	0.709056	0.70916	0.709291	0.709197	0.709311	0.709044	0.70932	0.709118	0.709065	0.709155	0.709144	0.709127	0.709174	0.709074	0.709291	0.709509	0.709075	0.709194	0.709239	0.709146	0.709071	0.709086	0.709005	0.709166	0.709072
609.848	0.709263	0.709126	0.709109	0.709207	0.709163	0.709122	0.709298	0.709048	0.70924	0.709191	0.709181	0.709298	0.709236	0.709102	0.709339	0.709282	0.709276	0.709203	0.70906	0.709271	0.709253	0.709127	0.709134	0.709109	0.709013	0.709166	0.709156
615.152	0.70922	0.709071	0.709126	0.709188	0.709269	0.709094	0.70925	0.70914	0.70911	0.70923	0.709152	0.709265	0.709186	0.709137	0.709392	0.709242	0.709323	0.709123	0.709225	0.709229	0.709306	0.709162	0.709144	0.709394	0.709179	0.709161	0.709171
620.455	0.709124	0.709111	0.709169	0.709176	0.709285	0.709076	0.709153	0.709232	0.709036	0.70922	0.709196	0.709259	0.709216	0.709128	0.709375	0.709167	0.709361	0.708586	0.709248	0.709221	0.709331	0.709167	0.709221	0.709478	0.709305	0.709254	0.70922
625.758	0.70918	0.709111	0.709121	0.709234	0.70935	0.709163	0.709172	0.70921	0.709065	0.709156	0.709178	0.709178	0.709216	0.709133	0.709225	0.709155	0.709241	0.708804	0.709256	0.709188	0.709329	0.709144	0.709214	0.709389	0.709264	0.709186	0.709321
631.061	0.709154	0.709166	0.7091	0.709219	0.709223	0.709225	0.709031	0.709148	0.709131	0.709202	0.709182	0.709248	0.709272	0.709107	0.709188	0.709069	0.709112	0.708701	0.709141	0.709198	0.709296	0.709134	0.709214	0.709268	0.709111	0.709145	0.709228
636.364	0.709146	0.709138	0.7091	0.709189	0.709094	0.709228	0.709157	0.709124	0.70923	0.709199	0.709141	0.709297	0.709199	0.709149	0.709178	0.709144	0.709005	0.709223	0.709166	0.709166	0.709221	0.709103	0.709194	0.709286	0.708991	0.709134	0.709241
641.667	0.709156	0.709183	0.709238	0.709137	0.709168	0.709153	0.709129	0.709107	0.709203	0.709225	0.70912	0.7093	0.709252	0.709143	0.709227	0.709093	0.709079	0.709041	0.709171	0.709165	0.709205	0.709105	0.709201	0.709312	0.709046	0.709082	0.709157
646.97	0.709231	0.709157	0.709281	0.709138	0.709083	0.709157	0.709134	0.709145	0.709166	0.709112	0.709207	0.709234	0.70923	0.709116	0.709277	0.709398	0.708902	0.709217	0.709133	0.709223	0.709234	0.709165	0.709144	0.709265	0.709158	0.709166	0.709304
652.273	0.709315	0.709207	0.709227	0.70913	0.709093	0.709166	0.709169	0.709222	0.70917	0.709128	0.709326	0.709077	0.709258	0.70911	0.709329	0.709346	0.708787	0.708979	0.709209	0.709255	0.709271	0.709193	0.709114	0.7093	0.709246	0.709232	0.709315
657.576	0.709329	0.709248	0.709059	0.709173	0.709135	0.709198	0.709155	0.709209	0.7093	0.709069	0.709262	0.70907	0.709112	0.709163	0.709349	0.709529	0.709085	0.709156	0.70918	0.709195	0.709307	0.709258	0.709138	0.70926	0.709395	0.709257	0.709301
662.879	0.709212	0.709201	0.708979	0.709175	0.709241	0.709226	0.709197	0.709209	0.709337	0.709133	0.709326	0.709104	0.709072	0.709232	0.709238	0.709046	0.709229	0.709049	0.70917	0.709129	0.709262	0.709221	0.709144	0.709285	0.709353	0.709195	0.70921
668.182	0.709203	0.709216	0.709097	0.709149	0.709219	0.709184	0.70909	0.709183	0.70933	0.709238	0.709227	0.709192	0.709042	0.709214	0.709159	0.709194	0.709349	0.709228	0.709109	0.709091	0.709248	0.709229	0.709144	0.709163	0.709275	0.709124	0.709107
673.485	0.709128	0.709204	0.709112	0.709103	0.709106	0.709178	0.709151	0.70923	0.709178	0.70928	0.70927	0.709166	0.709097	0.709238	0.709087	0.708991	0.709396	0.709014	0.709139	0.709113	0.709262	0.709221	0.709171	0.709233	0.709112	0.709152	0.709106
678.788	0.709091	0.709276	0.709169	0.709105	0.709195	0.709297	0.709077	0.709256	0.709206	0.709292	0.709108	0.709136	0.70912	0.709232	0.709108	0.709141	0.709667	0.709141	0.709137	0.709214	0.709236	0.709205	0.709241	0.709188	0.709108	0.709112
684.091	0.709062	0.709227	0.709137	0.709126	0.709312	0.709294	0.709147	0.709234	0.709222	0.709153	0.709141	0.709132	0.709191	0.709263	0.709106	0.709179	0.709624	0.709218	0.709102	0.709273	0.709192	0.709185	0.709331	0.709211	0.709079	0.709044
689.394	0.709042	0.709194	0.709233	0.709146	0.709322	0.709273	0.709178	0.709338	0.709274	0.709148	0.709126	0.709155	0.709295	0.709207	0.709155	0.709345	0.709171	0.709426	0.709138	0.709226	0.709144	0.709165	0.709344	0.709219	0.709152	0.70905
694.697	0.709156	0.709133	0.709274	0.709105	0.709324	0.709134	0.709383	0.709339	0.709325	0.709243	0.709172	0.709148	0.709351	0.709211	0.70916	0.709369	0.709214	0.709267	0.709216	0.709149	0.709156	0.709218	0.709354	0.709273	0.709164	0.709086
700	0.709126	0.709206	0.709188	0.709109	0.709145	0.709175	0.709411	0.709279	0.70928	0.709241	0.709197	0.709186	0.709373	0.709264	0.709168	0.709278	0.709206	0.709272	0.709269	0.709071	0.709179	0.709175	0.709334	0.70935	0.709216	0.709069
705.303	0.709122	0.709252	0.709161	0.709154	0.709185	0.7092	0.709373	0.709176	0.709174	0.709227	0.709229	0.709152	0.709214	0.709318	0.709139	0.709284	0.709481	0.709278	0.709253	0.709165	0.709251	0.709225	0.709274	0.709292	0.709102	0.709052
710.606	0.709018	0.709271	0.70914	0.709222	0.70914	0.709189	0.709272	0.709161	0.709191	0.70915	0.709352	0.70913	0.709234	0.709282	0.709125	0.709242	0.709139	0.709474	0.709267	0.709145	0.709217	0.709197	0.709258	0.709304	0.709197	0.709052
715.909	0.709145	0.709158	0.709276	0.709195	0.709136	0.709246	0.709129	0.709202	0.709097	0.709236	0.70925	0.709146	0.709176	0.709197	0.709134	0.709255	0.709147	0.709206	0.709198	0.709167	0.709213	0.709258	0.709224	0.709401	0.709168	0.709082
721.212	0.70916	0.709129	0.709243	0.709207	0.709129	0.709213	0.709142	0.709324	0.709181	0.709193	0.709179	0.709133	0.70923	0.709157	0.709165	0.708853	0.708896	0.709142	0.709194	0.70911	0.70915	0.709193	0.709161	0.709433	0.709243	0.709127
726.515	0.709308	0.709137	0.709213	0.709168		0.709169	0.709192	0.709367	0.70909	0.709168	0.709129	0.709268	0.709167	0.709177	0.709234	0.708957	0.708975	0.709118	0.709108	0.709134	0.709195	0.709202	0.709144	0.709525	0.709099	0.709094
731.818	0.709142	0.709265	0.709093	0.709025		0.709125	0.709256	0.709343	0.709136	0.709102	0.709143	0.709203	0.709187	0.709217	0.709344	0.709044	0.709117	0.709216	0.709179	0.709106	0.709181	0.709185	0.709131	0.709341	0.709138	0.709124
737.121	0.709035	0.709266	0.709153	0.709008		0.709072	0.709268	0.709321	0.709135	0.709109	0.709263	0.709249	0.709106	0.709223	0.709338	0.709271	0.709217	0.709257	0.709064	0.709198	0.709217	0.709202	0.709181	0.709219	0.709182	0.709052
742.424	0.709061	0.709243	0.709197	0.709059		0.70907	0.709259	0.709252	0.709109	0.709155	0.709148	0.709216	0.709165	0.70921	0.709298	0.709277	0.709282	0.709199	0.70912	0.709116	0.709293	0.709204	0.709234	0.709144	0.709273	0.709056
747.727	0.709067	0.709179	0.709267	0.709178		0.709015	0.709289	0.709268	0.709121	0.709217	0.70913	0.709172	0.709187	0.70919	0.709265	0.709101	0.708974	0.709094	0.709183	0.70918	0.709219	0.709213	0.709254	0.709287	0.709217	0.709056
753.03	0.709223	0.709249	0.709165	0.709014		0.709142	0.709229	0.709232	0.709119	0.709274	0.709116	0.709172	0.709172	0.709204	0.709233	0.709146	0.708962	0.709041	0.709263	0.70913	0.709169	0.709235	0.709294	0.709322	0.709287	0.709152
758.333	0.709152	0.709276	0.709136			0.70914	0.70918	0.709238	0.709057	0.709275	0.709134	0.709168	0.709089	0.709227	0.709244	0.709164	0.709018	0.708994	0.709204	0.709184	0.70913	0.70921	0.709251	0.709332	0.709208	0.70918
763.636	0.709289	0.709235	0.709106			0.709194	0.709152	0.709299	0.70921	0.709263	0.70915	0.709221	0.709056	0.709266	0.709225	0.70933		0.709038	0.709245	0.709192	0.709153	0.709194	0.709158	0.709388	0.70929	0.709228
768.939	0.709166	0.709127	0.70913			0.709154	0.709178	0.709284	0.709154	0.709272	0.709072	0.709185	0.709165	0.709337	0.709256	0.70927		0.709221	0.709311	0.709262	0.709076	0.709191	0.709091	0.709463	0.70918	0.709201
774.242	0.709169	0.709081	0.709118			0.709141	0.709187	0.709309	0.709219		0.709065	0.709178	0.709201	0.709362	0.709273	0.709373		0.709204	0.70939	0.709308	0.709054	0.709194	0.709028	0.709638	0.709116	0.709241
779.545	0.709223	0.709086	0.709077			0.709079	0.709228	0.709281	0.709042		0.709092	0.709163	0.709175	0.709324	0.709228	0.70914		0.709176	0.709276	0.709285	0.709078	0.709216	0.709158	0.709597	0.709108	0.70919
784.848	0.709334	0.709155	0.709064				0.709241	0.709229	0.70914		0.709117	0.709209	0.709137	0.709306	0.709212	0.709283		0.7092	0.709241	0.709231	0.709247	0.709233	0.709251	0.709631	0.709058	0.709204
790.152	0.709309	0.709199	0.709109				0.709309	0.709208	0.709262		0.709114	0.709175	0.709201	0.709431	0.70919	0.708972			0.709074	0.70928	0.709256	0.709163	0.709298	0.709448	0.709218	0.709121
795.455	0.7092	0.709188	0.709212				0.709248	0.709096	0.709251		0.709066	0.709225	0.709193	0.709448	0.709186	0.709291			0.709064	0.709314	0.709203	0.709138	0.709278	0.709406	0.709244	0.709124
800.758	0.709145	0.709139	0.709267				0.709163	0.709124	0.709166		0.709101	0.709242	0.70914	0.709493	0.709272	0.709061			0.708999	0.709328	0.709062	0.709204	0.709318	0.709463	0.709296	0.709082
806.061	0.70924	0.709118	0.709246				0.709035	0.709066	0.709202		0.70917	0.709234	0.709193	0.709293	0.709268	0.709135			0.709091	0.709277	0.70902	0.70924	0.709244	0.709383	0.709269	0.709148
811.364	0.709208	0.709095	0.709183				0.709097	0.709119	0.709315		0.709201	0.709238	0.709319	0.709386	0.70926	0.709013			0.70904	0.709184	0.70904	0.709195	0.709224	0.70937	0.70924	0.709116
816.667	0.709223	0.709148	0.709141					0.709084	0.709333		0.709254	0.709148	0.709293	0.709348	0.709169	0.709139			0.709106	0.709181	0.709121	0.709141	0.709101	0.709271	0.70927	0.709142
821.97	0.709206	0.709152	0.709152					0.709142	0.709297		0.70922	0.709175	0.709206	0.709662	0.709231	0.709371			0.70918	0.709206	0.709131	0.709153	0.709181	0.709266	0.709197	0.709079
827.273	0.70923	0.709118						0.709222	0.70923		0.709244	0.709163	0.709244	0.709684	0.709323	0.709231			0.709165	0.709222	0.709114	0.709189	0.709141	0.709143	0.709149	0.709086
832.576	0.709202	0.70912						0.709178	0.709276		0.709159	0.709208	0.709377	0.709735	0.709266	0.709193			0.709076	0.709151	0.709138	0.709166	0.709184	0.709195	0.70908	0.70912
837.879	0.709219	0.70904						0.709095	0.709215		0.70911	0.709237	0.709298	0.709569	0.709174	0.708988			0.709035	0.709077	0.709161	0.709224	0.709171	0.70917	0.70909	0.709216
843.182	0.709183	0.709069						0.708978	0.709197		0.709148	0.709255	0.709184	0.709488	0.709082				0.709112	0.709101	0.709225	0.709169	0.709221	0.709219	0.709166	0.709366
848.485	0.70919	0.709013						0.708993	0.709205		0.709242	0.70924	0.709086	0.709484	0.70915				0.709155	0.709136	0.709166	0.709156	0.709224	0.709122	0.709224	0.709255
		0.709069						0.709032	0.709102		0.709296	0.709197	0.709269	0.709445	0.709103				0.709212	0.70921	0.709155	0.709101	0.709221	0.709198	0.7092	0.709161
		0.709219						0.709033	0.709129		0.709272	0.709157	0.709298	0.709598	0.709157				0.709235	0.709192	0.709194	0.709111	0.709214	0.709268	0.709168	0.709078
		0.70927						0.709108	0.709106		0.709197	0.70919	0.709525	0.709546	0.709143				0.709184	0.709147	0.709177	0.709114	0.709261	0.709339	0.709075	0.70927
		0.709331						0.709038	0.709125		0.709217	0.709157	0.70946	0.709602	0.709105				0.709156	0.709033	0.709111	0.70909	0.709324	0.709364	0.709149	0.709342
		0.709259						0.709093			0.709241	0.709145	0.709488	0.709444	0.709205				0.709203	0.709083	0.70903	0.709141	0.709251	0.709318	0.709171	0.709322
		0.709245						0.709063			0.709279	0.709149	0.709385	0.709527	0.709231				0.709404	0.709144	0.709082	0.709137	0.709201	0.709316	0.709226	0.709213
		0.709177						0.709221			0.709198	0.709151	0.709305	0.709455	0.709406				0.709426	0.709191	0.709082	0.709153	0.709194	0.709246	0.709139	0.709146
		0.709119						0.709215			0.70903	0.709128	0.709283	0.70943	0.709349				0.709342	0.709137	0.709154	0.709125	0.709194	0.709219	0.709011	0.709154
		0.709113						0.709354			0.709018	0.709083	0.709206	0.709473	0.709339				0.70913	0.709095	0.709101	0.709101	0.709181	0.709239	0.709025	0.709146
		0.709197						0.709393			0.709032	0.709113	0.709153	0.709505	0.70917				0.709159	0.709129	0.709166	0.709152	0.709084	0.709223	0.709106	0.709191
		0.709296						0.709487			0.709134	0.709173	0.709204	0.70945	0.709101				0.709193	0.709128	0.709103	0.709178	0.709091	0.709214	0.709181	0.709135
		0.709319						0.709273			0.709073	0.709142	0.709287	0.709214	0.708987				0.709254	0.709156	0.709171	0.709146	0.709044	0.709133	0.709253	0.709179
		0.709295						0.709208			0.709202	0.709086	0.709418	0.709178	0.709065				0.709172	0.709125	0.709115	0.709098	0.709091	0.709164	0.709228	0.709216
		0.709179						0.709113			0.709227	0.709049	0.709307	0.709276	0.709053				0.709179	0.709194	0.709167	0.709121	0.709134	0.709091	0.709314	0.709218
		0.70913						0.709164				0.709056	0.709273	0.709341	0.709157				0.70913	0.709189	0.70912	0.709165	0.709198	0.709201	0.709201	0.709157
		0.709159						0.709136				0.70909	0.70914	0.709403	0.709202				0.709006	0.709207	0.709232	0.709131	0.709221	0.709227	0.709261
		0.709139						0.709193				0.709052	0.709237	0.709407	0.709123				0.709085	0.709136	0.70922	0.709113	0.709198	0.709283	0.709173
		0.709182						0.709231				0.7091	0.709203	0.709557	0.709113				0.709193	0.709094	0.709237	0.709119	0.709171	0.709178	0.709233
		0.709182						0.70925				0.709144	0.709227	0.709569	0.70908				0.709256	0.709164	0.709225	0.709229	0.709074	0.709157	0.709248
		0.709319						0.709232				0.709213	0.709037	0.709562	0.709086				0.709138	0.709137	0.709198	0.70922	0.709058	0.709105	0.709215
		0.709357						0.709172				0.709197	0.708972	0.709439	0.709052				0.709158	0.709231	0.709177	0.709283	0.709044	0.709149	0.709196
		0.709189						0.709204				0.709191	0.708929	0.709338	0.709036				0.709352	0.709222	0.709133	0.709214	0.709084	0.709214	0.709203
		0.709138						0.709231				0.709212	0.708988	0.709269	0.709074				0.709353	0.709292	0.709098	0.709201	0.709021	0.709334
		0.709003						0.70925				0.709207	0.709167	0.709222	0.709169				0.709347	0.709227	0.709093	0.70914	0.709094	0.709556
		0.709096						0.709268				0.709222	0.709284	0.709302	0.709112				0.709327	0.709185	0.709087	0.709194	0.709048	0.709473
		0.709144						0.709252				0.70927	0.709363	0.70945	0.709189				0.709381	0.7092	0.7091	0.709188	0.709064	0.709418
		0.70916						0.709281				0.709355	0.709354		0.709125				0.709324	0.709207	0.709153	0.709221	0.708971	0.709291
		0.709218										0.709331			0.709174				0.709356	0.709249	0.709168	0.709192	0.709114	0.709314
		0.708982										0.709247			0.709121				0.709595		0.709243	0.709187	0.709214	0.709291
		0.709079										0.709211			0.70925				0.709612		0.709204	0.709151	0.709314	0.709122
		0.709043										0.709132			0.709323						0.709199	0.709139	0.709248	0.709113
		0.709244										0.709105			0.709267							0.709139	0.709231	0.709054
		0.709194										0.709096			0.709156							0.709136	0.709281	0.709133
		0.709228										0.709206			0.709115							0.709148	0.709254	0.709098
		0.709198										0.709254			0.709214							0.709173
		0.709191										0.709214			0.709306							0.709132
		0.709206																				0.709102
		0.709143																				0.709133
